# Supplementary material for: HMGB1-mediated formation of IL-33–abundant NETs drives lung-to-kidney injury in severe pneumonia–associated acute kidney injury
Source: JCI Insight. 2026 May 22;11(10):e191979. doi: 10.1172/jci.insight.191979 (PMC13232728; doi:10.1172/jci.insight.191979)
Supplement: Supporting data values [file jciinsight-11-191979-s288.xlsx]

## Sheet: Figure 1H (HMGB1)
non-AKI	AKI stage 1	AKI stage 2	AKI stage 3
10.7783	20.6284	27.6832	31.8483
7.72422	21.5737	35.5794	33.2443
7.99793	32.1768	27.8611	32.82
7.36839	31.6138	26.2462	31.1367
7.38208	33.2707	28.8327	32.3958
7.61473	17.6968	30.3518	32.6421
7.79264	19.4212	47.4494	33.6822
7.82001	34.6822	51.3008	32.3821
9.21593	18.5864	33.0916	70
5.37031	42.9888	54.043	32.7653
59.1496	69.6725	57.9579	33.6411
27.8694	55.5844	51.6435	34.1886
52.1056	53.4817	28.5054	34.257
42.6284	45.1975	23.6385	49.8873
21.3626	65.9714	30.1632	79.3078
28.356	64.3596	29.7062	44.8393
14.9156	51.0708	27.5915	48.1823
28.347	27.5	28.3141	25
41.4942	35.9517	30.6543	50.3256
30.1522	36.3035	28.8039	23.3673
29.3641	37.5737	27.4224	25.0463
32.2544	31.5172	30.3374	30.2409
24.2877	49.6039	35.6456	30.2918
30.4507	32.8253	31.6089	35.7202
30.9393	22.5065	31.2493	35.4193
68.0577	19.2159	33.8467	35.0412
36.838	32.2387	36.6083	31.3589
42.2106	17.039	56.9037	27.6061
30.9832	28.5	51.4244	35.2753
25.8542	34.994	56.3338	40.0712
28.0032	18.8039	58.6571	35.0713
57.896	28.449		27.6113
52.225	15.2614		30.2994
42.6284	46.6298		30.0079
29.1011	27.904		35.2732
27.9435	25.705		35.2475
3.75262	37.6506		34.9008
32.3609	39.2221		25.7741
40.0616	38.2843		25.3117
57.4184	28.2716		42.9176
36.7186	35.8191		27.0495
41.1361	25.4262		47.7394
41.1361	22.1448		56.9008
31.3461	28.5		44.8025
25.8995	19.9699		57.1638
30.9832	25.3755		39.9807
26.0737	37.7013		46.4682
11.6921	23.1588		52.5612
30.9393	36.7		46.1614
34.9721	26.4503		56.5501
53.3592	16.2621		53.3445
27.9435	26.5575		45.6792
27.2868	34.4898		30.1179
57.0603	18.5049
32.7365	15.4273
29.1827	16.8786
17.0646	33.7595
38.9274	37.7823
32.5174	29.31
34.7529	30.2072
61.4662	17.6492
26.6158	32.8932
37.1365	16.4162
11.2145	32.9043
53.1204	28.0829
7.26212	21.6182
6.98583	41.5587
10.822	45.723
7.55966	15.9098
7.15586	50.4571
5.4875	45.1532
7.9741	53.4379
7.76157	51.816
14.0737	47.5641
7.69684	43.7066
9.87624	41.3834
6.07195	64.4842
8.50542
5.77441
8.5373
12.0653
9.10051
10.8751
8.27164
7.91034
6.52889
10.8433
9.94455
10.6289
10.5656
9.15876
6.58594
7.92938
21.0089
3.40476
9.90653
8.9433
9.29817
9.20946
8.61378
9.10806
11.0725
7.65055
6.90279
8.53773
7.8
4.98901
6.73803
10.4135
10.4659
8.98891
10.6328
11.3263
9.23293
2.76005
8.87332
10.2475
12.4437
10.6842
12.5593
5.22591
12.3666
10.042
11.9942
42.9803
3.44073
7.76882
8.15411
10.1448
7.98008
11.8076
8.08147
14.2931
8.23976
7.23154
9.03675
9.45026
10.2732
9.81248

## Sheet: Figure 1I  (IL-33)
non-AKI	AKI stage 1	AKI stage 2	AKI stage 3
66.0153	369.327	341.25	400.589
106.5	316.698	379.899	268.592
76.0887	319.209	268.475	348.783
79.8038	287.036	220.222	253.394
159.992	325.626	335.406	345.083
171.448	294.525	451.03	139.4
189.231	437.99	240.197	377.564
199.892	391.94	355.247	290.81
205.692	336.023	258.374	495
210.186	312.568	315.083	300.266
153.91	464.297	436.563	419.503
151.261	384.286	363.042	289.987
224.796	278.807	124.787	291.221
274.784	257.052	268.221	377.976
97.6146	263.843	151.311	626.778
99.0549	328.438	227.349	273.937
83.922	347.124	222.712	357.978
380.235	184.836	214.934	165
335.692	260.682	219.937	313.835
233.002	68.8424	210.358	158.653
81.4337	248.4	200.333	152.663
182.91	129.973	255.42	147.833
186.263	254.47	131.513	320.441
284.702	199.909	139.42	156.141
162.403	95.1274	148.648	147.349
161.137	169.282	160.762	282.039
197.527	156.21	167.193	231.312
305.692	132.507	130.419	308.03
270.509	97.7323	99.7404	230.153
113.043	82.1275	137.956	262.782
201.686	99.3341	154.218	238.238
263.811	133.091		283.982
271.132	105.475		131.79
168.447	146.893		264.589
171.287	135.62		167.043
156.512	141.616		261.526
166.659	158.12		332.278
229.798	190.511		255.641
158.907	144.428		164.882
241.161	161.582		170.251
96.6418	167.322		177.078
166.536	164.379		188.298
172.536	94.0505		169.656
245.704	127.148		274.614
262.973	149.6		174.614
270.509	111.074		148.04
155.648	143.955		165.492
125.85	124.839		170.846
160.403	145.659		250.816
102.256	218.015		160.732
272.914	206.611		226.255
167.568	209.551		319.382
177.079	155.376		152.601
299.303	222.599
238.717	83.1386
269.769	259.42
146.759	222.097
262.973	204.039
132.095	163.069
165.648	177.825
117.293	188.242
143.503	234.129
249.793	204.717
149.484	195.131
321.144	83.969
14.5358	160.519
25.1744	246.796
18.0897	187.475
26.9946	181.525
8.98828	106.21
16.1596	175.576
12.5422	182.913
24.6543	118.718
21.0368	227.956
26.0412	235.492
18.6098	230.419
28.1215	255.576
11.762
19.7366
14.3624
25.8678
19.0432
13.1489
23.7875
27.8614
30.7097
42.582
27.3745
13.8224
23.5454
9.31906
22.4618
11.6731
15.3576
1.93666
39.6109
27.3107
29.1329
20.0217
27.7662
22.3906
22.9373
15.4661
8.54151
17.1972
32.115
5.03449
13.5991
27.3107
22.2084
14.1905
25.6618
42.4136
29.7746
23.7943
15.5305
57.761
37.3981
38
26.9659
16.8346
41.0608
35.1801
36.0202
154.076
28.4478
20.9117
16.5486
24.1151
11.7889
24.1151
54.8547
52.8715
26.2966
14.5654
17.9369
16.5486
20.9117
1.4763

## Sheet: Figure 1J (NGAL)
non-AKI	AKI stage 1	AKI stage 2	AKI stage 3
92.5641	154.244	194.345	254.233
150.341	121.5	237.844	213.779
136.159	152.531	215.476	260.325
155.386	166.713	191.489	184.557
154.72	170.901	235.274	226.439
142.727	186.702	235.56	199.501
164.334	179.182	241.715	257.469
178.897	149.199	232.346	258.802
154.339	167.665	267.13	543
117.122	176.958	238.701	233.197
124.254	203.545	168.633	246.333
120.389	218.067	199.865	233.673
175.436	169.664	525.686	228.533
204.95	191.833	282.616	241.478
117.813	159.742	296.615	410.151
147.581	199.914	292.346	249.814
185.274	154.434	282.742	263.166
172.742	469.749	340.014	490
170.751	345.862	320.449	248.998
186.328	376.974	381.676	509.299
122.643	725.065	274.803	373.215
196.869	229.54	339.158	386.733
137.606	634.833	325.809	402.74
171.688	257.287	327.613	340.133
167.665	254.085	371.57	339.066
465.308	272.227	459.631	143.061
200.265	373.815	452.058	306.695
163.607	287.17	393.152	375.705
134.35	323.743	374.639	319.849
162.084	290.503	372.115	393.089
171.805	265.176	360.334	396.448
237.744	343.028		344.949
212.563	299.282		390.357
176.373	217.854		390.806
163.953	227.852		365.189
142.525	288.484		370.94
173.21	208.467		343.436
173.445	249.721		356.563
184.571	284.331		380.317
219.122	248.337		541.804
180.472	219.819		478.692
202.959	288.207		446.714
202.959	268.826		440.824
200.851	337.937		434.092
154.823	370.338		428.202
134.35	250.552		418.103
165.381	278.334		418.103
83.6137	286.272		407.164
167.665	326.681		401.274
163.667	288.076		396.224
217.013	276.53		392.017
187.265	297.096		381.077
188.436	294.209		374.346
237.744	301.254
161.097	432.03
190.31	364.882
111.371	309.853
196.752	328.759
166.713	335.349
165.381	275.625
361.271	321.257
140.768	312.506
207.761	291.565
120.506	370.289
187.148	204.676
391.075	254.997
359.161	369.239
396.271	361.666
299.785	322.115
408.146	373.815
140.253	316.224
262.979	293.504
275.507	274.991
329.493	322.115
246.847	338.103
308.832	343.152
239.182	316.224
274.84
302.833
317.829
270.508
276.173
325.161
278.839
296.834
267.509
412.139
212.522
277.506
246.514
178.864
172.532
218.157
263.288
103.808
295.959
235.324
217.327
187.148
221.757
245.014
232.001
305.755
266.789
274.365
299.022
157.466
214.833
283.025
307.198
307.198
252.717
292.405
404.843
308.543
251.222
378.311
337.368
288.127
324.593
199.675
274.062
261.873
295.941
270.782
157.181
188.316
188.316
253.953
254.795
253.953
271.625
271.625
269.942
227.867
215.244
188.316
188.316
116.789
234.942
192.867
180.244
153.316
153.316
81.789

## Sheet: Figure 1K (CitH3-DNA)
non-AKI	AKI stage1	AKI stage2	AKI stage3
17.8475	33.4737	40.5066	51.6296
19.9338	32.0863	40.4016	48.5048
15.858	21.9635	51.5195	54.9828
18.4025	31.5684	43.0509	37.7415
10.0022	31.643	38.7474	40.6056
21.1122	30.7646	36.6514	63.1701
29.8422	29.4137	29.3925	53.0533
23.7373	24.6848	38.4889	55.3689
20.2821	34.6838	24.8662	44.3765
33.648	17.9239	44.8823	53.2485
19.1756	20.8482	36.748	44.3109
16.9899	26.7375	40.2425	50.9584
19.9672	41.0077	46.1661	49.91
17.8396	37.8586	27.8776	47.9862
27.376	30.2237	49.5442	40.8779
28.3632	31.5645	42.4474	46.8331
21.2613	28.5269	26.0358	56.7138
15	33.1667	40.9111	49.407
3.63858	30.422	22.4339	57.8919
14.8492	30.6319	35.6158	50.164
23.5712	32.1566	41.6693	56.0203
21.0168	33.0414	34.81	42.3021
23.245	23.7152	40.4698	48.1365
20.4745	32.419	54.1105	34.7053
21.7026	20.0232	33.5636	52.7388
23.4655	17.5491	38.5204	53.2015
19.0686	28.0174	38.4496	56.3566
23.6025	29.3153	28.3254	45.0576
27.0399	19.6967	36.8764	39.6887
32.0255	28.5271	42.7639	48.9537
28.5525	20.9228	36.7341	36.9669
18.3938	24.2705		37.5039
23.5478	23.7716		28.6407
13.9668	18.8633		28.7909
19.6411	15.7416		31.3816
23.2945	17.0511		44.2855
14.08	15.208		28.3288
15.7371	17.3876		36.4379
16.9794	21.3681		28.6961
22.1512	26.3376		34.5707
26.4528	21.9722		36.777
21.876	25.4772		29.5149
20.9183	17.4187		31.0075
19.3277	27.1703		29.4502
15.4434	27.7509		23.529
25.3648	28.1546		36.4102
23.3614	42.432		34.7215
23.7425	18.972		33.8534
20.6696	19.4976		42.2053
22.3016	15.1867		30.9681
23.8386	24.8585		33.1192
22.1598	17.8178		33.0627
27.8179	21.4706		34.4635
20.8196	37.5759
12.6286	20.7123
18.1241	26.2749
24.0561	27.7621
17.5014	31.1504
28.6717	33.6547
20.7493	44.8071
30.4093	30.5739
18.4125	25.2065
13.0091	35.3426
26.6208	24.7162
25.5317	33.1241
16.9094	37.1533
17.7124	39.6558
18.5601	28.0817
18.2842	28.8898
9.74197	37.0535
23.1931	35.319
10.1883	24.8804
13.2484	38.2665
30.21	33.4568
19.0804	36.3414
13.9904	25.7599
23.4797	38.9429
12.7672
21.5634
24.2053
21.0504
15.0457
25.4264
25.2669
23.3332
29.1091
23.9804
19.7598
21.4144
25.7957
18.472
13.2522
28.8788
19.1613
19.7743
15.3588
23.9118
26.108
23.6058
19.0903
12.0046
16.7935
21.0657
13.7272
10.1509
22.6876
16.475
17.3093
28.4586
12.5016
19.7869
10.8836
29.1393
16.2397
21.7902
23.0625
14.8593
20.0655
14.0571
10.9269
13.0772
22.5942
25.1877
14.9969
18.0956
23.5218
27.7937
12.6826
25.1091
18.3982
17.0377
19.5373
21.5309
23.6467
23.4488
16.8389
9.30793
22.331
19.0422

## Sheet: Figure 1L (MPO-DNA)
non-AKI	AKI stage1	AKI stage2	AKI stage3
223.261	73.6118	472.844	516.337
270.214	123.106	500.953	620.282
270.214	129.497	378.663	542.894
224.583	176.814	340.438	507.584
246.092	204.083	437.09	516.026
246.092	204.083	346.193	571.144
226.568	217.074	329.591	664.53
226.568	217.414	435.495	540.281
172.676	219.625	438.987	537.197
220.692	219.625	416.805	615.464
220.692	220.977	437.644	601.079
244.594	224.559	375.351	630.754
244.594	228.508	395.456	611.187
223.303	228.508	439.509	514.621
223.303	229.196	387.866	529.523
147.891	230.02	443.639	575.435
91.4383	230.02	504.045	560.614
254.728	230.841	372.127	606.159
238.977	230.841	445.062	586.623
238.977	232.048	436.585	560.457
248.478	232.662	454.293	495.987
248.478	235.225	475.516	435.264
172.909	235.225	456.648	453.501
219.452	235.704	378.731	646.316
117.317	235.704	406.856	597.99
94.8383	237.283	428.56	517.855
267.742	237.283	478.927	511.987
127.176	238.409	549.937	548.945
109.937	238.409	358.225	620.648
172.909	240.597	475.562	718.199
212.635	240.597	463.078	583.857
141.587	241.342		618.226
213.531	241.342		635.519
222.918	242.79		501.415
101.876	242.79		395.62
229.385	243.765		561.048
150.783	243.805		638.335
117.317	245.034		569.988
132.503	245.034		566.943
121.211	246.738		463.321
117.317	246.738		426.519
174.58	246.798		552.779
129.844	246.798		561.862
183.927	247.505		577.467
157.505	247.505		511.036
252.372	247.588		536.094
187.634	247.588		621.247
187.875	248.925		520.679
189.182	250.781		590.1
192.761	250.781		616.948
196.865	253.67		563.803
201.167	253.67		499.933
201.462	257.986		602.182
202.46	258.914
200.946	262.696
204.083	263.432
114.497	263.432
207.842	264.89
208.199	271.616
208.645	272.452
212.555	272.851
213.1	272.851
213.569	273.272
259.875	276.176
257.793	276.865
217.074	278.562
258.976	278.562
255.386	281.317
217.414	281.317
255.231	283.05
153.733	286.316
219.625	286.316
154.85	289.366
254.569	289.859
151.554	292.491
219.369	294.376
250.065	297.064
220.692
249.101
220.977
245.889
223.303
245.388
123.106
170.62
242.307
231.392
187.634
187.634
275.25
233.49
117.317
154.85
213.569
251.737
273.464
233.49
273.305
228.982
157.079
223.261
252.253
272.473
213.591
189.182
271.105
213.1
208.645
151.869
269.98
208.199
127.209
268.717
202.115
157.505
170.546
202.115
267.691
183.927
178.989
151.554
265.171
170.546
187.875
132.503
260.924
141.587
83.1663
231.242
116.428
213.591
224.118
224.559
225.793
226.568
228.292
228.508
228.982
229.196

## Sheet: Figure 1M (NE-DNA)
non-AKI	AKI stage1	AKI stage2	AKI stage3
6.3952	16.332	29.4732	36.2182
6.54966	21.7558	31.579	32.9866
7.14027	15.8801	32.4257	21.9511
7.1647	19.8481	24.4845	34.8297
7.28851	7.46984	21.7379	41.8784
8.06929	18.5775	19.6237	43.096
8.38108	9.73689	20.7565	20.1419
8.5845	9.49073	31.5048	36.897
8.66923	14.5035	23.6672	34.334
8.81204	15.8967	18.1587	20.4259
8.86424	12.9106	19.0818	41.7033
8.9591	11.4897	18.6698	31.2453
9.06853	15.317	16.2601	21.4216
9.11046	13.6192	19.0256	42.9297
9.37507	18.1294	22.825	39.9328
9.72423	17.0606	31.1243	25.0129
10.0291	18.8207	32.29	32.8412
10.1234	9.06874	23.1992	38.6197
10.1368	11.9432	19.2268	21.4233
10.2903	8.223	33.3851	34.6797
10.5598	14.9265	21.5622	38.6248
10.5938	17.9585	27.5081	51.4871
10.7162	12.2054	16.3182	40.9107
10.852	14.8289	21.176	43.0113
10.8812	14.1283	33.5321	40.9126
10.9478	30.4612	24.9922	39.6755
11.0051	17.4531	31.3485	36.5396
11.1055	11.4897	22.1191	27.2719
11.1075	7.78751	20.5553	20.4024
17.9523	9.29423	29.0117	20.5551
17.4231	26.6708	35.2709	21.9112
17.3254	8.53721		33.4635
17.2131	9.03166		19.8247
17.0466	16.9239		21.5622
17.0048	29.6745		19.4905
16.9778	31.7261		26.6108
16.785	16.0663		21.1417
16.7426	13.1197		21.5951
16.6311	18.8077		16.4368
16.5844	18.3954		19.003
16.5184	15.1572		21.7978
16.4751	12.9187		18.9891
16.4708	13.5005		25.2236
16.4572	19.3211		25.4926
16.4557	14.7376		26.0846
16.3472	18.0348		19.0176
16.1531	12.3656		20.7945
16.1141	17.9863		31.7823
16.0504	13.2916		22.0854
15.9776	15.7909		22.7668
15.9751	16.7907		24.3154
15.9541	15.5431		23.3168
15.8058	14.5302		25.2253
15.7853	18.4881
15.7474	17.521
15.689	30.8268
15.6732	17.89
15.6145	19.9027
15.4387	18.3083
15.4191	16.739
15.3727	16.7125
15.3136	9.0643
15.3004	19.4824
15.3004	20.3913
15.1421	17.5798
15.1336	21.3446
15.1336	18.1801
15.1076	22.326
15.0744	15.7631
15.0744	18.8305
15.0497	20.3688
15.0223	17.0926
14.9773	20.3205
14.8212	19.1768
14.5985	20.7064
14.5892	19.2067
14.5892	17.0852
14.4793
14.4793
14.3989
14.3989
14.3597
14.3597
14.326
14.2757
14.1875
14.1618
14.0608
14.0608
14.0236
14.0236
13.9388
13.8739
13.7003
13.6201
13.6141
13.6141
13.5313
13.5313
13.5042
13.494
13.452
13.4096
13.4096
13.1881
13.069
13.069
12.6461
12.4824
12.4262
12.4262
12.2444
12.0709
12.0709
12.0101
11.9533
11.9378
11.9296
11.9296
11.7974
10.852
10.2903
10.2903
10.0291
9.72423
9.37507
9.37507
9.06853
8.66923
8.5845
7.14027
12.9909
13.069
13.0963
13.1881
13.1889
13.2227
13.2457
11.8929

## Sheet: Figure 1P (IL-33+)
Healthy	SP-non-AKI	SP-AKI
2.49	6.81	18.2
2.13	5.3	16.5
1.65	6.31	17.38
1.98	5.48	15.27
1.84	6.17	16.18

## Sheet: Figure 2B (IHC HMGB1)
Sham	Model
1.213	47.515
1.338	59.454
1.134	64.603
1.469	64.603
1.3	46.547

## Sheet: Figure 2C (IHC Ly6g+)
Sham	Model
0.1	42.0496
0.12	38.2894
0.21	36.8022
0.25	37.366
0.31	36.726

## Sheet: Figure 2H (WB MPO)
Sham	Model
1.26047	4.08684
1.22445	4.0777
1.32915	4.40926
0.615102	4.6263
0.570826	5.146

[truncated: 140 more sheets: Figure 2I (WB CitH3), Figure 2J (WB HMGB1), Figure 2K (WB IL-33), Figure 2L (Serum HMGB1), Figure 2M (BALF HMGB1), Figure 2N (Serum MPO-DNA), Figure 2O (BALF MPO-DNA), Figure 2P (Serum CitH3-DNA), Figure 2Q (BALF CitH3-DNA), Figure 2R (qPCR HMGB1), Figure 2S (qPCR IL-33), Figure 3H （WB MPO）, Figure 3I (WB CitH3) , Figure 4B (Ly6g+CD11b+), Figure 4C (percent survival), Figure 4D (Scr), Figure 4E (qPCR IL33-lung), Figure 4F (qPCR IL33-kidney), Figure 4H (Scr), Figure 4I (qPCR IL33-lung) …]
